# Supplementary material for: Patient-derived tumor organoids for personalized medicine in a patient with rare hepatocellular carcinoma with neuroendocrine differentiation: a case report
Source: Commun Med (Lond). 2022 Jul 1;2:80. doi: 10.1038/s43856-022-00150-3 (PMC9249908; doi:10.1038/s43856-022-00150-3)
Supplement: Supplementary file 4 — Supplementary Data 2 [file 43856_2022_150_MOESM4_ESM.xlsx]

## Sheet: Sheet1
Supplementary Data 2. Patient characteristics of all organoid lines.
	Patient/Organoid ID	Sex	Age [y]	Liver disease	BCLC	Cirrhosis	Child-Pugh	MELD	AFP [kIU/l]	CA 19-9 [IU/ml]	Edmondson	Growth pattern	Nr. of tumors	Diameter largest tumor [mm]	MVI	Metastasis
HCC	HCC1	M	57	HCV; ALD	C	yes	5	10	12054	n.a.	III	trabecular	1	50	no	yes
	HCC2	M	76	ALD; NAFLD	A	no	n.a.	n.a.	49.8	n.a.	IV	solid	1	25	no	no
	HCC3	M	73	ALD; NAFLD	C	yes	6	10	7.2	n.a.	III	solid-trabecular	2	35	yes	no
	HCC4	M	71	Hemochromatosis	C	no	n.a.	n.a.	52746	n.a.	III	trabecular	multinodular	59	yes	no
HCC-NED	HCC-NED	M	74	none	A	no	n.a.	n.a.	754	47.7	IV	solid	1	53	no	no
MELD, Model For End-Stage Liver Disease; MVI, macrovascular invasion; HCV, hepatitis C virus; ALD, alcoholic liver disease; NAFLD, non-alcoholic fattty liver disease; n.a., not applicable.
