# Supplementary material for: Patient-derived tumor organoids for personalized medicine in a patient with rare hepatocellular carcinoma with neuroendocrine differentiation: a case report
Source: Commun Med (Lond). 2022 Jul 1;2:80. doi: 10.1038/s43856-022-00150-3 (PMC9249908; doi:10.1038/s43856-022-00150-3)
Supplement: Supplementary file 5 — Supplementary Data 3 [file 43856_2022_150_MOESM5_ESM.xlsx]

## Sheet: Sheet1
Supplementary Data 3. Source data IC50 values for all individual organoid lines.
	Organoid ID	HCC Rx				NET/NEC Rx									pan-TRK inhibitors
						SSA			CTx				Kinase inhibitors
		Sorafenib	Lenvatinib	Regorafenib	Cabozantinib	Octreotide	Lanreotide	Pasireotide	5-Fluorouracil	Etoposide	Cisplatin	Carboplatin	Everolimus	Sunitinib	Entrectinib	Larotrectinib
HCC	HCC1	1.158	udt	1.215	udt	udt	udt	udt	udt	0.8086	13.62	udt	udt	8.486	2.82	udt
	HCC2	1.341	12.21	1.557	udt	udt	udt	udt	2.093	2.72	udt	udt	udt	3.54	1.619	udt
	HCC3	2.761	udt	2.83	udt	udt	udt	udt	udt	1.059	udt	udt	udt	udt	1.565	udt
	HCC4	2.006	31.22	2.193	udt	udt	udt	udt	7.237	0.4865	1.202	6.29	udt	5.671	2.131	udt
HCC-NED	HCC-NED	1.888	5.54	1.739	10.82	udt	udt	udt	4.172	0.197	1.393	2.976	6.045	1.335	0.6053	udt
All values are indicated in µM. udt, undetermined; SSA, somatostatin analogues; CTx, chemotherapy.
