# Supplementary material for: Patient-derived tumor organoids for personalized medicine in a patient with rare hepatocellular carcinoma with neuroendocrine differentiation: a case report
Source: Commun Med (Lond). 2022 Jul 1;2:80. doi: 10.1038/s43856-022-00150-3 (PMC9249908; doi:10.1038/s43856-022-00150-3)
Supplement: Supplementary file 6 — Supplementary Data 4 [file 43856_2022_150_MOESM6_ESM.xlsx]

## Sheet: Figure 2d
Supplementary Data 4. Source data of drug responses
	Viability (%)
Drug concentration (µM)	Etoposide										Carboplatin										Entrectinib
	HCCNET279		HCC52		HCC102		HCC109		HCC165.8		HCCNET279		HCC52		HCC102		HCC109		HCC165.8		HCCNET279		HCC52		HCC102		HCC109		HCC165.8
10	3.23591	2.80186	13.3215	13.6048	26.3106	31.2774	19.0535	7.66908	9.26053	8.26499	23.1937	20.9833	82.3657	92.653	100.895	101.88	91.6615	72.7907	37.5805	30.1	0.561687	0.422855	0.440965	0.45809	0.403333	0.58912	0.465672	0.566358	1.77137	0.479878
5	7.78388	5.78238	23.8405	24.2728	34.8565	45.7903	26.7709	12.0539	11.1808	10.6134	38.4681	38.0123	99.1054	92.56	90.5341	99.1283	94.8927	86.9207	62.4906	53.4487	0.459562	1.80487	0.399865	0.381028	1.29247	0.538261	1.11006	20.6381	32.7483	24.0557
2.5	10.9903	10.2637	30.2388	28.1584	40.7276	50.0875	38.8897	15.4693	17.5053	14.2829	54.314	53.3722	96.8401	120.322	77.3216	96.1488	118.671	93.9665	90.965	61.0007	18.0488	25.3919	67.0755	72.7404	58.6895	16.542	48.1455	46.4137	70.1077	25.0463
1.25	14.2889	13.9967	36.4634	46.2388	55.3832	66.3877	48.0187	29.9293	22.516	20.6287	72.9902	71.3902	106.525	107.887	90.4898	94.0788	135.897	70.4156	95.4229	72.665	21.4712	41.983	94.5198	89.7077	77.0418	56.937	52.4549	64.8594	76.2558	59.8684
0.625	21.5126	21.8453	49.5466	48.2666	75.7999	77.9019	86.8391	52.1837	34.5439	30.6845	80.293	78.203	82.6262	99.09	95.3321	103.415	130.813	108.285	97.5909	89.9451	47.4441	54.1357	86.055	97.4395	80.4849	77.5265	62.9715	80.6217	84.6241	79.7833
0.3125	32.5766	30.5514	60.0112	60.6888	92.7173	103.485	101.532	62.2559	71.3994	57.0811	94.0225	93.4916	85.7435	96.5917	91.0199	99.9252	127.287	113.749	100.437	82.2173	57.1222	76.5058	98.8952	101.817	98.1955	85.6344	88.7572	90.5343	91.4353	88.2074
0.15625	60.6826	47.1187	71.0047	89.3176	82.8798	101.071	102.123	69.2722	97.7022	83.5554	83.4877	92.7759	89.1456	87.1064	101.426	102.376	120.801	111.031	102.645	78.9904	76.5449	93.6159	86.7177	93.1207	87.2347	83.4771	91.1887	85.1979	93.8481	92.904
0.078125	75.528	70.7906	90.9385	99.3531	96.0151	104.473	111.654	85.3618	111.353	88.8469	120.603	91.7632	87.6858	94.9041	93.0017	102.975	110.294	107.451	107.149	78.0342	80.0006	86.4515	92.5418	99.1264	81.2143	83.7314	87.2267	97.5571	94.8548	90.6091
0.039063	94.3722	107.33	100.476	107.895	91.0985	94.455	108.744	65.0583	94.0267	85.8227	97.1822	118.599	100.658	95.0689	103.455	106.556	133.362	115.399	105.785	77.3212	81.4089	95.4105	93.184	101.067	88.9356	84.3629	114.674	73.1659	98.927	96.3439
0.019531	92.2862	86.9039	95.0875	111.026	90.9342	96.0255	114.857	59.368	89.2456	94.4493	79.2647	94.0351	95.1178	82.6016	86.4519	96.9733	128.126	109.193	95.0927	84.1839	87.1065	87.7303	105.072	115.782	84.0698	91.178	79.5394	86.5723	89.4531	89.2099
0.009766	83.533	97.0519	131.206	89.3947	94.2405	96.2933	73.7938	89.6377	123.463	101.018	102.95	92.3334	96.945	87.0665	97.1825	74.678	111.708	80.3935	98.8005	91.5095	127.995	117.193	102.068	116.832	97.211	108.839	140.409	108.028	96.91	93.9089
0.004883	105.112	114.225	84.7906	102.553	85.7818	74.8098	93.784	87.2861	125.742	108.364	116.118	93.0491	101.635	103.401	96.6581	93.962	93.2656	67.2212	106.047	95.4765	112.096	126.578	102.13	107.031	105.631	113.115	135.526	91.0478	86.096	99.8693
0.002441	97.527	131.696	100.353	91.5235	101.666	89.9262	83.9878	42.5181	117.501	105.124	97.4942	101.356	105.813	92.4563	95.1549	92.3213	106.088	97.0165	97.2678	95.7164	109.272	105.078	98.8027	92.0127	104.399	97.6499	117.171	101.68	98.8958	93.132
0.001221	108.315	100.688	106.842	100.927	107.582	81.4659	84.4651	74.1698	114.407	99.5279	93.134	87.9351	126.354	98.4256	97.4797	95.1627	90.9737	94.9626	93.0109	90.2627	105.204	106.281	113.1	101.411	105.113	105.953	123.363	138.904	96.7295	92.9942
0.00061	75.7933	137.19	104.518	104.023	81.9382	102.569	84.7295	105.571	105.121	110.07	102.541	110.426	95.0472	105.086	95.9722	111.133	106.827	92.2279	96.8479	107.57	124.173	89.0436	91.8294	84.7141	94.255	96.9294	92.6839	119.778	84.0443	83.7459
0.000305	93.1559	117.533	104.946	93.9234	101.983	91.8708	95.8808	97.4232	101.374	99.6732	113.602	106.256	104.621	105.11	95.6636	101.424	117.722	105.044	92.4043	97.7134	107.859	84.124	98.1057	98.5475	94.7756	101.227	100.98	124.319	94.676	86.3045
0.000153	97.8145	114.595	103.252	104.469	104.49	108.63	94.2357	83.7588	103.729	99.9469	95.4002	103.298	97.4619	79.7153	111.519	102.038	100.426	108.043	96.3203	99.6867	99.2974	98.1848	90.2848	94.0831	120.63	98.6755	125.563	112.046	104.66	85.0929
7.63e-05	104.519	112.875	88.7014	94.8961	105.893	93.6644	105.71	95.0068	112.146	107.702	101.74	95.2973	91.1444	89.9209	111.931	84.592	107.466	69.3223	93.1365	98.4567	105.966	93.9872	100.012	103.789	99.8166	90.4575	121.158	94.9342	106.245	86.5895
3.81e-05	92.4078	112.905	91.2151	110.38	98.4941	99.938	88.5946	70.504	114.64	108.584	87.4934	98.2701	102.78	99.6454	99.933	97.9934	100.241	111.751	97.4976	97.0713	120.706	95.4964	85.6577	95.0267	98.1363	102.265	126.555	97.0386	99.8869	103.314
1.91e-05	100.523	104.203	89.8724	103.018	124.413	92.4998	105.433	74.2759	96.8048	104.569	93.8004	99.4135	97.6921	92.3102	98.4984	90.7465	108.782	111.612	86.3454	95.5609	131.336	91.9623	95.2578	88.6271	117.257	99.68	108.547	73.2415	110.595	88.3879

## Sheet: Supplementary Fig. 4b, c and d
Supplementary Data 4. Source Data of Drug Responses
	Viability (%)
Drug concentration (µM)	Sorafenib										Regorafenib										Cabozantinib										Lenvatinib										Cisplatin
	HCCNET279		HCC52		HCC102		HCC109		HCC165.8		HCCNET279		HCC52		HCC102		HCC109		HCC165.8		HCCNET279		HCC52		HCC102		HCC109		HCC165.8		HCCNET279		HCC52		HCC102		HCC109		HCC165.8		HCCNET279		HCC52		HCC102		HCC109		HCC165.8
10	3.5197	3.81498	6.53959	6.99243	8.40443	10.899	10.194	9.89393	2.70996	2.15579	3.60078	3.15078	5.40894	5.86556	8.28441	11.6832	7.15789	6.20452	6.04806	4.95696	80.0391	93.0499	117.21	101.314	76.9558	65.6587	94.3563	97.541	112.512	89.5295	48.8372	52.5711	81.3966	105.968	57.8694	51.1798	105.197	87.7664	83.1473	96.1117	13.5198	13.2261	61.2004	58.435	54.0701	61.0683	54.8712	46.5611	13.5175
5	9.44975	11.0498	6.28923	7.08545	8.10437	8.05552	18.1296	18.2039	14.5117	12.6239	3.22117	9.87272	6.77178	8.21498	11.7422	12.3102	32.4402	20.0928	18.8333	16.2867	100.1	110.958	106.552	104.57	78.849	67.7371	115.558	72.944	125.049	100.275	49.4932	49.5864	113.885	106.173	73.6595	77.6873	112.363	109.626	102.996	94.0168	19.4399	22.2277	64.0533	72.0558	83.2956	75.0372	69.9569	64.5662	17.9109
2.5	36.111	40.0395	9.53581	11.1544	21.3811	28.0429	72.1358	47.7516	44.0342	34.4724	44.1676	38.648	12.4573	14.2267	36.081	29.2968	55.1689	57.1225	51.0083	38.321	98.511	94.5969	100.288	100.039	92.3773	88.8339	118.45	100.732	111.166	81.9639	62.3374	55.2405	104.65	90.2026	73.3694	96.5398	115.05	98.7522	102.853	84.2312	35.1262	34.5762	87.2417	98.6355	85.8332	90.3066	102.726	80.921	32.2719
1.25	73.6925	65.7249	36.4251	49.6486	50.9295	57.2345	85.8536	74.5794	85.6814	65.9644	69.5389	66.015	50.5804	53.2525	58.0351	50.6145	87.6553	74.3378	74.9241	73.9456	98.4373	95.5512	107.244	114.226	89.1124	71.2267	117.706	124.118	105.487	95.2298	61.5413	58.6288	88.5601	95.5047	90.1411	97.2199	104.53	109.308	107.781	98.9906	52.0877	49.5085	91.6976	107.945	95.7722	96.6461	120.557	106.511	49.0341
0.625	94.9287	79.0217	85.4043	92.7673	76.3628	84.0671	107.738	73.1886	93.0827	71.5431	80.3487	74.6539	75.1377	85.6127	85.3288	90.4958	106.652	85.6418	90.9757	84.5387	105.403	121.077	85.1681	94.8616	94.6106	90.6998	108.736	101.973	105.261	92.9084	79.4973	84.6254	114.351	119.007	88.3465	104.656	108.061	107.725	115.243	100.822	67.0327	71.8149	96.511	90.2079	92.7731	97.9594	118.088	94.9213	68.2515
0.3125	101.972	100.188	91.4109	88.7993	81.3381	91.9005	123.658	83.8737	105.139	94.3513	94.2469	87.2654	81.6692	100.228	82.9384	96.4718	107.302	82.5299	106.478	90.6209	100.918	103.08	88.3784	96.1931	90.8013	90.7997	107.019	81.5693	123.413	90.5127	89.9864	91.0152	88.9053	121.731	88.3708	97.222	139.493	115.947	113.854	97.8316	74.907	96.9782	91.0051	94.4496	68.2056	85.9691	124.836	100.945	96.6505
0.15625	97.8071	99.2169	88.3844	90.4099	98.7713	98.1061	113.992	102.253	114.098	83.1635	107.666	88.329	93.1937	89.2751	92.9445	105.523	123.173	110.168	118.05	85.103	87.9556	99.6751	91.4473	98.4574	95.4521	95.4135	125.139	99.0999	112.386	96.4057	95.441	92.6884	95.556	100.554	108.057	106.577	125.59	118.469	115.161	90.2188	95.2505	95.7843	95.2531	84.4194	92.1515	80.8495	134.604	116.669	103.818
0.078125	94.5343	95.3368	87.1245	101.532	100.29	93.4795	130.148	90.0502	112.383	97.3113	97.1806	90.2754	91.8894	105.95	93.6261	95.3348	125.947	80.4436	111.51	88.2319	108.598	97.8338	90.4761	95.4994	93.7332	97.0052	108.811	90.1091	99.9096	93.7667	103.192	96.9048	95.3965	105.732	94.3777	102.762	120.832	111.798	120.904	98.5716	95.5799	94.1717	94.1043	104.544	86.8091	79.5192	114.375	123.025	95.1107
0.039063	91.936	95.7067	77.9118	90.5109	97.8912	101.706	124.14	103.007	118.011	94.0032	104.655	88.9427	80.4214	82.6414	98.3898	99.6702	116.538	91.3409	118.118	102.329	93.4987	90.4057	89.4121	98.9093	86.4905	77.3855	110.492	82.197	110.692	91.9252	103.553	94.4161	93.2664	84.9775	92.6673	105.561	128.821	99.0498	124.547	92.6314	85.0176	102.172	84.7785	94.1307	98.3155	92.8144	120.588	114.246	94.2707
0.019531	78.6459	63.0555	71.3096	76.0131	92.0086	115.919	107.936	93.9223	113.546	89.7896	82.8253	70.4164	70.7564	86.8193	88.3037	99.4853	113.14	96.2474	109.945	92.1549	83.3929	66.6792	81.2856	85.4825	86.6133	86.5621	102.253	94.3084	111.496	94.5506	95.1093	71.5683	84.1849	88.988	84.4415	94.5464	119.028	96.9281	112.598	97.5816	75.4037	80.5966	93.0221	90.5135	93.2689	98.614	124.815	96.0971	104.443
0.009766	102.808	91.6458	91.8955	87.0585	91.2042	86.5536	93.0243	76.1324	100.211	73.3915	110.942	86.6685	83.779	88.5229	100.459	74.1106	93.1193	76.7277	81.9916	84.7347	92.5441	97.1654	75.8342	85.9024	84.6487	84.0395	84.7141	68.3646	98.1508	96.1421	97.2469	93.8612	94.9624	93.2191	94.9049	79.2025	94.767	94.992	103.729	110.422	74.6599	92.0008	90.4903	87.6857	83.4213	83.929	99.1787	72.9852	98.6282
0.004883	96.7236	94.29	111.318	87.7177	104.437	85.1127	94.7721	85.35	98.4272	98.3824	114.038	87.7825	94.7362	96.7698	97.5883	77.2304	97.1204	86.0573	108.244	104.927	121.063	114.355	98.7501	100.071	98.5727	83.4699	92.9525	94.992	98.8328	87.7285	111.558	100.239	90.999	116.559	88.1579	80.9048	94.731	108.046	123.729	113.804	83.7123	105.032	95.7982	91.8238	97.4254	77.887	93.9072	105.055	96.1444
0.002441	101.039	103.929	78.9536	97.7133	93.5489	91.076	93.0192	130.869	96.6612	94.5912	100.792	128.278	110.616	93.4875	91.81	82.9429	105.595	91.671	100.645	89.4855	96.3218	104.905	84.5483	91.7148	94.7777	88.6745	98.7989	85.3559	94.723	94.8243	108.399	121.014	128.474	100.496	86.7134	78.6479	98.9016	77.155	112.185	105.603	94.055	94.73	84.0112	97.9737	92.6402	93.8323	104.825	84.2951	93.4883
0.001221	97.3096	110.281	94.0276	93.2404	96.8053	105.612	91.6923	88.9216	97.7883	92.3611	107.036	98.8049	103.868	97.1764	89.431	94.3742	101.933	79.7128	97.2858	92.3543	98.4521	94.5128	112.548	100.044	98.7356	99.1007	93.6454	97.6707	111.561	95.8887	109.022	112.165	129.631	95.324	124.188	89.6861	91.2252	105.215	106.582	102.934	97.332	100.132	88.1058	89.889	126.234	89.5054	92.5495	119.288	102.329
0.00061	85.6558	107.116	95.562	92.7912	101.926	95.6579	95.8269	116.524	91.3598	90.0633	96.6277	98.5821	119.562	119.302	99.0328	83.4805	105.472	86.7409	99.1092	97.3248	97.2727	130.611	107.896	114.319	93.3875	100.221	95.3239	75.991	98.7933	100.335	134.983	116.6	101.718	126.539	108.943	78.3631	101.096	100.343	103.093	106.826	122.482	111.732	87.813	115.291	104.765	98.5949	107.548	80.087	107.828
0.000305	122.699	96.5265	92.0388	100.743	90.5498	92.8399	99.0093	109.968	96.7977	99.5954	116.43	104.732	115.627	92.5175	99.4529	82.3733	109.221	99.7423	102.925	110.263	103.667	116.945	83.3651	109.051	103.341	93.0651	113.633	96.0617	92.2786	88.9145	139.207	109.735	121.737	105.814	97.504	87.6948	105.048	98.4634	109.737	101.549	120.343	100.67	85.9172	97.296	95.5779	94.0342	118.753	87.8401	86.7223
0.000153	113.773	90.7714	94.5364	98.3113	99.8415	89.9879	95.0364	100.659	92.7201	99.44	123.805	103.147	86.0989	106.202	85.1388	90.9081	99.1762	80.7795	96.8551	88.0765	112.218	102.097	130.56	99.0448	96.6252	88.445	101.702	88.6829	130.347	90.827	143.596	107.087	101.989	109.545	92.1801	101.795	91.3433	105.141	104.425	108.3	116.994	112.246	89.3192	88.895	105.8	110.976	91.6872	89.1514	87.3146
7.63e-05	96.425	104.312	87.7989	96.1612	96.1166	94.2914	114.554	97.7001	99.1917	103.153	121.723	103.395	80.377	105.104	96.4652	81.1641	105.223	85.7155	108.538	94.4661	124.465	102.651	78.358	102.537	95.9637	98.682	105.949	113.548	101.381	107.168	140.32	94.227	92.372	108.979	95.9108	94.7228	97.0563	98.7197	103.499	105.593	112.719	98.2374	88.8387	98.1545	120.884	97.5982	99.461	116.165	97.415
3.81e-05	102.182	104.934	82.8119	92.8656	81.1009	89.7052	102.002	97.1786	101.733	87.5663	113.714	95.7319	83.563	94.3646	103.412	94.0342	103.531	101.422	96.7941	89.9687	113.345	109.924	75.39	105.495	99.3486	94.2935	105.449	115.051	101.475	99.0109	100.45	99.3514	84.8713	103.215	105.123	99.2983	105.346	100.093	107.849	102.126	104.752	99.1046	82.3294	90.184	96.8467	95.4113	103.762	100.394	91.6433
1.91e-05	101.19	96.7955	89.0931	103.106	86.1604	100.618	111.044	95.4576	105.882	92.4523	112.059	106.851	119.09	98.2634	85.9118	99.8849	95.3188	92.4695	100.365	86.9817	116.032	102.332	85.2146	112.469	95.7422	97.4175	102.856	96.0499	99.4394	103.022	120.326	92.3268	112.14	108.913	96.2223	102.816	100.377	125.318	76.6363	107.786	98.7072	91.2078	98.3947	93.4424	100.18	89.7498	117.046	101.799	92.0705
[truncated: 71 more columns]
